# Supplementary material for: The c-Myc/miR-27b-3p/ATG10 regulatory axis regulates chemoresistance in colorectal cancer
Source: Theranostics. 2020 Jan 12;10(5):1981–96. doi: 10.7150/thno.37621 (PMC7019154; doi:10.7150/thno.37621)
Supplement: Supplementary file 2 — Supplementary table 2. [file thnov10p1981s2.xlsx]

## Sheet: Sheet1
Transcript ID(Array Design)	SW480-OxR	SW480	Ratio
hsa-miR-146a-5p	490.891	3.04076	161.437		10 common elements in "List 1" and "List 2":
hsa-miR-152-3p	126.947	2.61119	48.6164		hsa-miR-935
hsa-miR-584-5p	218.341	4.6862	46.5924		hsa-miR-222-3p
hsa-miR-138-5p	90.5008	2.32569	38.9135		hsa-miR-140-5p
hsa-miR-140-5p	67.9005	2.13191	31.8496		hsa-miR-125b-5p
hsa-miR-140-3p	1331.21	48.8953	27.2258		hsa-miR-296-3p
hsa-miR-3180	57.622	2.32641	24.7686		hsa-miR-100-5p
hsa-miR-105-5p	42.6445	2.24765	18.9729		hsa-miR-221-3p
hsa-miR-10a-5p	52.4498	2.85292	18.3846		hsa-miR-221-5p
hsa-miR-125b-1-3p	41.6627	2.419	17.2231		hsa-miR-34a-5p
hsa-miR-767-5p	35.2731	2.09126	16.8669		hsa-miR-30b-5p
hsa-miR-204-3p	41.7215	2.83434	14.72		miR-10a
hsa-miR-3180-3p	69.0008	5.34567	12.9078
hsa-miR-196a-5p	61.1347	4.98255	12.2698
hsa-miR-4741	41.4232	3.69966	11.1965
hsa-miR-34a-5p	126.001	11.3964	11.0562
hsa-miR-107	1875	199.389	9.4037
hsa-miR-6779-5p	44.293	4.81887	9.1916
hsa-miR-339-3p	34.4935	3.89545	8.8548
hsa-miR-103a-3p	2639.63	313.947	8.4079
hsa-miR-296-3p	17.8263	2.21792	8.0374
hsa-miR-15a-5p	27.8778	4.4663	6.2418
hsa-miR-3621	29.3244	4.73275	6.1961
hsa-miR-204-5p	12.609	2.21442	5.694
hsa-miR-625-5p	19.0292	3.48834	5.4551
hsa-miR-199b-3p	22.4165	4.13637	5.4194
hsa-miR-199a-3p	22.4165	4.13637	5.4194
hsa-miR-1307-3p	137.894	26.0621	5.291
hsa-miR-100-5p	5968.95	1144.59	5.2149
hsa-miR-3175	21.4869	4.46033	4.8173
hsa-miR-6789-5p	168.273	35.5596	4.7321
hsa-miR-6722-3p	49.7694	10.5769	4.7055
hsa-miR-4505	36.3676	7.91342	4.5957
hsa-miR-3185	78.3955	17.258	4.5426
hsa-miR-4449	56.4055	12.6937	4.4436
hsa-miR-222-3p	5997.84	1368.88	4.3816
hsa-miR-935	11.4079	2.66756	4.2765
hsa-miR-10b-5p	11.7576	2.88968	4.0688
hsa-miR-4734	235.659	62.0008	3.8009
hsa-miR-4632-5p	16.8196	4.46033	3.7709
hsa-miR-193a-5p	200.317	55.6326	3.6007
hsa-miR-574-3p	128.55	36.8296	3.4904
hsa-miR-494-3p	53.2199	15.4985	3.4339
hsa-miR-6068	14.1293	4.14046	3.4125
hsa-miR-671-5p	41.7834	12.3104	3.3941
hsa-miR-1301-3p	12.0691	3.65397	3.303
hsa-miR-30b-5p	229.243	73.0008	3.1403
hsa-miR-874-3p	8.02886	2.56921	3.125
hsa-miR-4695-5p	23.3654	7.89211	2.9606
hsa-miR-221-3p	3504.66	1224.45	2.8622
hsa-miR-138-1-3p	6.93767	2.45491	2.826
hsa-miR-4270	71.3242	25.4717	2.8001
hsa-miR-6790-5p	11.8699	4.32138	2.7468
hsa-miR-6800-5p	553.675	202.729	2.7311
hsa-miR-30d-5p	209.231	76.822	2.7236
hsa-miR-629-5p	14.3985	5.3184	2.7073
hsa-miR-125b-5p	3839.36	1430.91	2.6832
hsa-miR-92b-5p	9.38273	3.60223	2.6047
hsa-miR-551b-5p	9.35387	3.62622	2.5795
hsa-miR-1287-5p	7.54373	3.05488	2.4694
hsa-miR-30b-3p	9.7447	3.95763	2.4623
hsa-miR-7847-3p	106.038	43.399	2.4433
hsa-miR-221-5p	5.5506	2.29635	2.4171
hsa-miR-6791-5p	236.502	98.7228	2.3956
hsa-miR-125a-3p	8.36305	3.49581	2.3923
hsa-miR-1275	110.372	46.5823	2.3694
hsa-miR-6749-5p	15.7358	6.70858	2.3456
hsa-miR-6850-5p	195.87	85.5873	2.2885
hsa-miR-4688	5.70316	2.5795	2.211
hsa-miR-16-5p	1546.4	704.646	2.1946
hsa-miR-4763-3p	114.251	52.1061	2.1927
hsa-miR-3196	769.712	353.554	2.1771
hsa-miR-4707-5p	168.251	78.0781	2.1549
hsa-miR-4739	101.165	47.1867	2.1439
hsa-miR-93-3p	50.3782	23.6566	2.1296
hsa-miR-9-3p	4.50892	2.11858	2.1283
hsa-miR-615-3p	5.32587	2.51407	2.1184
hsa-miR-4467	12.1769	5.76325	2.1129
hsa-miR-937-5p	18.0766	8.55873	2.1121
hsa-miR-642a-3p	7.04545	3.34732	2.1048
hsa-miR-5189-5p	6.72485	3.22975	2.0822
hsa-miR-1277-3p	7.08037	3.42344	2.0682
hsa-miR-4486	9.04733	4.39683	2.0577
hsa-miR-7107-5p	14.3674	7.02795	2.0443
hsa-miR-4298	40.7508	19.9651	2.0411
hsa-miR-3188	8.45823	4.14629	2.04
hsa-let-7a-2-3p	4.47054	2.21636	2.0171
hsa-miR-455-3p	206.769	102.707	2.0132
hsa-miR-217	2.11858	4.23746	0.5
hsa-let-7i-5p	924.402	1877.47	0.4924
hsa-miR-5100	328.564	670.044	0.4904
hsa-miR-183-3p	3.64677	7.50567	0.4859
hsa-let-7f-5p	151.446	312.626	0.4844
hsa-miR-4668-5p	192.274	397.16	0.4841
hsa-miR-548aq-5p	2.7323	5.75243	0.475
hsa-miR-744-5p	74.3693	165.267	0.45
hsa-miR-1268a	15.7571	35.3088	0.4463
hsa-miR-423-5p	48.5008	109.543	0.4428
hsa-miR-342-3p	229.845	522.889	0.4396
hsa-miR-877-5p	6.75959	15.9179	0.4247
hsa-let-7d-5p	1031.11	2449.14	0.421
hsa-miR-629-3p	4.63513	11.0527	0.4194
hsa-miR-503-5p	5.15759	12.4119	0.4155
hsa-miR-92b-3p	147.44	357.437	0.4125
hsa-miR-6732-5p	82.8505	203.069	0.408
hsa-miR-6794-5p	8.92583	22.6105	0.3948
hsa-miR-181d-5p	7.39447	18.7446	0.3945
hsa-miR-361-5p	383.062	975.119	0.3928
hsa-miR-7110-5p	61.4543	157.992	0.389
hsa-miR-29b-1-5p	9.54919	24.7065	0.3865
hsa-miR-6126	11.0817	29.2554	0.3788
hsa-miR-3663-3p	29.627	79.9754	0.3705
hsa-miR-28-3p	18.8551	51.3431	0.3672
hsa-miR-3613-3p	89.6497	246.001	0.3644
hsa-miR-30c-2-3p	4.53143	12.7868	0.3544
hsa-miR-500a-3p	10.6286	29.9959	0.3543
hsa-miR-22-3p	105.615	315.566	0.3347
hsa-miR-4463	55.3867	167.803	0.3301
hsa-miR-4443	97.5008	301.001	0.3239
hsa-miR-28-5p	24.2928	77.8666	0.312
hsa-miR-132-3p	17.5689	56.9948	0.3083
hsa-miR-30a-5p	90.0118	318.116	0.283
hsa-miR-182-5p	140.242	555.06	0.2527
hsa-miR-30c-5p	239.898	964.031	0.2488
hsa-miR-125b-2-3p	3.54625	14.6333	0.2423
hsa-miR-1180-3p	9.63474	40.9645	0.2352
hsa-miR-99a-5p	114.444	513.4	0.2229
hsa-miR-378a-3p	163.058	767.996	0.2123
hsa-miR-424-3p	12.609	60.7855	0.2074
hsa-miR-484	2.68933	13.1791	0.2041
hsa-miR-4532	16.9286	83.7237	0.2022
hsa-miR-27b-5p	10.2723	54.9667	0.1869
hsa-let-7b-5p	1000.91	5869.39	0.1705
hsa-miR-200c-3p	10.162	62.0008	0.1639
hsa-miR-27b-3p	117.985	725.163	0.1627
hsa-miR-378i	8.26261	52.119	0.1585
hsa-miR-378c	23.6694	163.099	0.1451
hsa-miR-193b-3p	66.8659	464.537	0.1439
hsa-let-7c-5p	594.247	4326.73	0.1373
hsa-miR-3135b	22.9584	172.595	0.133
hsa-miR-145-5p	2.39765	18.6498	0.1286
hsa-miR-378f	10.2185	84.9269	0.1203
hsa-miR-422a	11.6486	97.0227	0.1201
hsa-miR-1972	7.51356	68.9395	0.109
hsa-miR-30a-3p	15.4458	172.947	0.0893
hsa-miR-452-5p	2.2684	30.5095	0.0744
hsa-miR-224-3p	2.89658	39.5618	0.0732
hsa-miR-183-5p	5.28843	77.6872	0.0681
hsa-miR-421	7.32454	124.305	0.0589
hsa-miR-4485	21.3339	442.152	0.0483
hsa-miR-224-5p	2.0343	71.18	0.0286

## Sheet: Sheet2
Transcript ID(Array Design)	HCT116-OxR	HCT116	Ratio
hsa-miR-30a-3p	34.2576	3.43368	9.9769
hsa-miR-3609	18.1231	2.05958	8.7994
hsa-miR-6779-5p	39.8366	5.41536	7.3562
hsa-miR-4486	27.8331	4.37501	6.3618
hsa-miR-30a-5p	32.0059	5.50385	5.8152
hsa-miR-1233-5p	38.6238	7.08037	5.455
hsa-miR-3135b	32.9617	6.6317	4.9703
hsa-miR-1231	17.3949	3.78551	4.5951
hsa-miR-4632-5p	35.5831	8.64073	4.1181
hsa-miR-92a-1-5p	19.3493	4.7134	4.1052
hsa-miR-4674	207.206	52.1587	3.9726
hsa-miR-7162-3p	11.9855	3.21073	3.733
hsa-miR-6891-5p	7.54318	2.11858	3.5605
hsa-miR-6831-5p	11.8023	3.41914	3.4518
hsa-miR-4467	21.505	6.27363	3.4278
hsa-miR-1244	9.61824	2.8191	3.4118
hsa-miR-25-5p	70.606	21.3901	3.3009
hsa-miR-4649-5p	10.2531	3.16203	3.2426
hsa-miR-7107-5p	34.1275	10.7242	3.1823
hsa-miR-6805-5p	91.0042	30.3935	2.9942
hsa-miR-6749-5p	40.2268	13.5347	2.9721
hsa-miR-181b-5p	551.372	189.388	2.9113
hsa-miR-6790-5p	33.0013	11.4437	2.8838
hsa-miR-4726-5p	33.3281	11.7964	2.8253
hsa-miR-937-5p	35.2388	12.4798	2.8237
hsa-miR-4669	13.3228	4.78123	2.7865
hsa-let-7i-5p	1427.84	527.854	2.705
hsa-miR-6778-5p	10.5498	3.95913	2.6647
hsa-miR-6756-5p	47.5277	18.0683	2.6304
hsa-miR-8072	216.872	84.0785	2.5794
hsa-miR-4505	59.5969	23.411	2.5457
hsa-miR-3141	77.5008	31.5063	2.4599
hsa-miR-1908-5p	284.276	115.799	2.4549
hsa-miR-4695-5p	49.7683	20.2809	2.454
hsa-miR-3195	39.693	16.2604	2.4411
hsa-miR-197-5p	9.53912	3.91909	2.434
hsa-miR-3940-5p	407.67	172.15	2.3681
hsa-miR-3620-5p	81.6624	34.5954	2.3605
hsa-miR-181a-3p	8.24005	3.52405	2.3382
hsa-miR-10a-5p	126.579	56.2553	2.2501
hsa-miR-3911	9.36256	4.24822	2.2039
hsa-miR-6816-5p	178.501	82.2508	2.1702
hsa-miR-6812-5p	46.3886	21.6132	2.1463
hsa-miR-4707-5p	241.719	113.251	2.1344
hsa-miR-4298	119.333	55.9464	2.133
hsa-miR-4492	37.1076	17.575	2.1114
hsa-miR-6789-5p	248.912	117.981	2.1098
hsa-miR-4459	49.2508	23.3626	2.1081
hsa-miR-342-5p	4.75099	2.27288	2.0903
hsa-miR-6775-5p	104.875	51.0628	2.0539
hsa-miR-4734	377.908	186.662	2.0246
hsa-miR-532-5p	45.5229	91.6731	0.4966
hsa-miR-7-5p	3.75143	7.60867	0.493
hsa-miR-1180-3p	33.4033	68.2508	0.4894
hsa-miR-28-3p	51.4782	105.296	0.4889
hsa-miR-151a-3p	219.847	453.751	0.4845
hsa-miR-425-5p	309.001	638.945	0.4836
hsa-miR-3619-5p	3.80308	7.89211	0.4819
hsa-miR-642b-3p	5.17188	10.7339	0.4818
hsa-miR-652-3p	43.2508	90.2237	0.4794
hsa-miR-196b-5p	3.89391	8.14396	0.4781
hsa-miR-23b-5p	2.70743	5.7675	0.4694
hsa-miR-502-3p	18.8721	40.4376	0.4667
hsa-miR-494-3p	32.2906	70.1202	0.4605
hsa-miR-421	26.5553	58.0008	0.4578
hsa-miR-671-5p	32.5333	71.0767	0.4577
hsa-miR-126-3p	45.6292	100.037	0.4561
hsa-miR-151a-5p	823.915	1810.75	0.455
hsa-miR-151b	71.3992	157.55	0.4532
hsa-miR-660-5p	3.45588	7.63432	0.4527
hsa-miR-25-3p	214.918	475.396	0.4521
hsa-miR-30b-5p	60.1969	133.479	0.451
hsa-miR-2110	19.5057	43.3491	0.45
hsa-miR-6808-5p	2.844	6.34383	0.4483
hsa-miR-23b-3p	1006.33	2259.36	0.4454
hsa-miR-21-5p	123.37	278.747	0.4426
hsa-miR-4284	127.728	290.73	0.4393
hsa-miR-1301-3p	24.5166	57.2648	0.4281
hsa-miR-378f	18.1851	42.81	0.4248
hsa-miR-193b-5p	4.2964	10.1685	0.4225
hsa-miR-877-5p	11.412	27.1463	0.4204
hsa-miR-501-5p	3.54087	8.43272	0.4199
hsa-miR-145-5p	148.174	353.244	0.4195
hsa-miR-99b-3p	9.35696	22.3261	0.4191
hsa-miR-378i	12.1562	30.633	0.3968
hsa-miR-362-5p	10.3666	26.2238	0.3953
hsa-miR-128-3p	22.8244	59.0008	0.3868
hsa-miR-140-3p	24.1542	62.5053	0.3864
hsa-miR-24-2-5p	7.31691	19.0677	0.3837
hsa-miR-210-3p	161.501	431.501	0.3743
hsa-miR-642a-3p	9.67356	27.4953	0.3518
hsa-miR-149-5p	32.5291	94.9059	0.3428
hsa-miR-491-5p	6.5938	20.359	0.3239
hsa-miR-196a-5p	8.39311	25.9644	0.3233
hsa-miR-422a	25.3352	78.4822	0.3228
hsa-miR-197-3p	26.5325	86.59	0.3064
hsa-miR-200a-3p	26.2182	85.8085	0.3055
hsa-miR-3200-3p	4.61366	15.2571	0.3024
hsa-miR-330-3p	10.2863	34.6503	0.2969
hsa-miR-148b-3p	3.00042	10.4452	0.2873
hsa-miR-7-1-3p	4.08189	14.2578	0.2863
hsa-miR-1287-5p	4.17871	15.1155	0.2765
hsa-miR-629-3p	2.51117	9.19101	0.2732
hsa-miR-27b-3p	65.5008	240.404	0.2725
hsa-miR-501-3p	8.19399	30.5047	0.2686
hsa-miR-222-5p	5.96473	23.411	0.2548
hsa-miR-766-3p	2.57199	10.3734	0.2479
hsa-miR-629-5p	19.8605	84.8367	0.2341
hsa-miR-4521	9.49589	41.4197	0.2293
hsa-miR-1296-5p	3.52167	16.4677	0.2139
hsa-miR-505-5p	6.82068	32.3687	0.2107
hsa-miR-935	10.512	65.2177	0.1612
hsa-miR-194-5p	6.75286	43.3895	0.1556
hsa-miR-375	4.48076	49.5679	0.0904
hsa-miR-139-5p	6.28042	75.1133	0.0836
has-miR-27b-3p	5.21	8.93	0.583427
